# Supplementary material for: Development of amyloid beta gold nanorod aggregates as optoacoustic probes
Source: PLoS One. 2022 Mar 25;17(3):e0259608. doi: 10.1371/journal.pone.0259608 (PMC8956182; doi:10.1371/journal.pone.0259608)
Supplement: S1 Data — (XLSX) [file pone.0259608.s013.xlsx]

## Sheet: Figure 4b
Sample	0	0.1	0.3	0.5	0.71	1	1.5	2	2.5	nM GNRs
	0	0.4	1.1	2	2.85	4	6	8	10	µM seeds
PMA-GNRs (black)	20818.9	21661.7	21841.3	21446.6	21501.7	22801	21906.6	21712.7	19217.8
	21876.5	20011.4	19505.2	20079	19969.4	19734.2	20803.4	20267	19024.3
	21871.6	21615.5	21864.9	22729.4	21473.5	21994.9	22112.9	20539.7	20694.1
Abs-PMA-GNRs (red)	21879.2	21697.2	22151.3	22848.6	22175.1	22685.8	21729.6	18563	18153.4
	21009.6	20106.5	20024.1	20429.3	20688.6	20357.4	19778.3	18272.4	16755.7
	20540.1	21882.9	22127.8	22006.7	21878.7	20958.6	19183.7	20017.8	17778
Seeds-Abs-GNRs (orange)	22508.1	23208.7	23030.4	23164	22998.5	21384.6	20787.3	18995.9	17771.1
	22547.5	22331.1	21045	21196.1	21795.6	21288.5	20683.7	18436.1	18175.9
	22432.9	21747.1	22630	21048.4	21431	21770	19863.3	18104.8	17953.1
Aβ-seeds (green)	22962.9	21309.8	21964.9	21926.6	21628.4	22154.1	22461.1	21683.2	21553.7
	22611.6	22293.2	21909.7	21934.1	21471.8	21292.4	21425.1	21500.4	21242.8
	21330.6	21284	21676.7	20951.7	20402.3	20590.6	21818.1	20626.5	21113.8

## Sheet: Figure 6c
Concentrations of seeds-Abs-GNRs (pM)	Mean MSOT value (AU)
500	56003.5
	55938.4
	53846.7
250	38062.5
	34549.9
	30221.4
75	11803.6
	11182.2
	10397
50	10258.6
	10738.4
	10576.5
25	6878.67
	6786.15
	6679.6
5	6455.23
	6210.71
	6191.04
